# Supplementary material for: The Crystal Structure of Tyrosinase from Verrucomicrobium spinosum Reveals It to Be an Atypical Bacterial Tyrosinase
Source: Biomolecules. 2023 Sep 7;13(9):1360. doi: 10.3390/biom13091360 (PMC10526336; doi:10.3390/biom13091360)
Supplement: Supplementary file 1 [file biomolecules-13-01360-s001.zip]

Archive with 1 entries (1 files):
- biomolecules-2513845-supplementary.pdf
